# Supplementary material for: DNA Damage-Induced Ferroptosis: A Boolean Model Regulating p53 and Non-Coding RNAs in Drug Resistance
Source: Proteomes. 2025 Jan 20;13(1):6. doi: 10.3390/proteomes13010006 (PMC11755436; doi:10.3390/proteomes13010006)
Supplement: Supplementary file 1 [file proteomes-13-00006-s001.zip]

Archive with 4 entries (4 files):
- Table S1.xlsx
- Table S2.pdf
- Data S1.xlsx
- Figure S1.pdf
