# Supplementary material for: DNA Damage-Induced Ferroptosis: A Boolean Model Regulating p53 and Non-Coding RNAs in Drug Resistance
Source: Proteomes. 2025 Jan 20;13(1):6. doi: 10.3390/proteomes13010006 (PMC11755436; doi:10.3390/proteomes13010006)
Supplement: Supplementary file 1 [file proteomes-13-00006-s001.zip › Table S1.xlsx]

## Sheet: Sheet1
	Logical rules that control node states of the model in Fig. 1 (highlighted in gray) in terms of the state of its regulators. The left-hand side lists the official names of the molecules (target node) (highlighted in cream color), while the right-hand side lists the references of each upcoming interaction to the target node.
	Oﬃcial names of the molecules		Target node	Number of Interaction	Interactions	Descriptions	References
	ATM serine/threonine kinase		ATM	1	DNA_Damage	DNA damage directly activates ATM	PMID: 23939379
				2	E2F1	E2F1 directly activates ATM	PMID: 11459832
				3	Wip1	Wip1 directly inhibits ATM	PMID: 16949371
			Rule	DNA_damage AND (E2F1 OR NOT Wip1)			ATM will be activated in response to DNA damage. Its activation is promoted by the presence of E2F1 or the absence of Wip1, as Wip1 normally inhibits ATM activity. E2F1 enhances ATM activation during cell cycle regulation, helping the cell respond to genotoxic stress.
	Mitogen-activated protein kinase 14		p38MAPK	4	ATM	ATM directly activates p38MAPK	PMID: 21570395
				5	Wip1	Wip1 inhibits p38MAPK	PMID: 32296033
			Rule	ATM AND NOT Wip1			p38MAPK will be activated when ATM is active and Wip1 is absent. ATM promotes the activation of p38MAPK, a key stress response protein, while Wip1 acts as a negative regulator, inhibiting this pathway under normal conditions.
	microRNA-34c-5p		miR-34c	6	p53	p53 transactivates miR-34c	PMID: 32230926
				7	MALAT1	lncRNA MALAT1 inhibits miR-34c expression	PMID: 30793707
				8	CricNOTCH1	CricNOTCH1 inhibits miR-34c expression	PMID: 33675278
			Rule	p53 AND NOT LncRNA_MALAT1 AND NOT Cric_NOTCH1			miR-34c will be activated when both LncRNA_MALAT1 and Cric_NOTCH1 are absent, as these non-coding RNAs normally suppress miR-34c activity. This activation is further enhanced when p53 is present, which promotes miR-34c expression in response to stress signals like DNA damage.
	Circular RNA NOTCH1		CricNOTCH1	9	Myc	Myc induces CricNOTCH1 expression	PMID: 33675278
			Rule	Myc			CricNOTCH1 can be activated in the presence of Myc.
	Metastasis-associated lung adenocarcinoma transcript 1		lncRNA MALAT1	10	Myc	Myc induces MALAT1 expression	PMID: 28336564
			Rule	Myc			lncRNA MALAT1 can be activated in the presence of Myc.
	Myc proto-oncogene protein		Myc	11	E2F1	E2F1 directly activates Myc	PMID: 18345030
				12	miR-34c	Myc is target of miR-34c	PMID: 33675278
				13	RB	RB directly inhibits Myc expression	PMID: 27105536
				14	p21	p21 directly inhibits Myc	PMID: 16923815
				15	p38MAPK	p38MAPK can activates Myc	PMID: 16365184
				16	xCT	xCT can activates Myc	PMID: 29789716
			Rule	(E2F1 AND xCT AND p38MAPK AND NOT (RB OR p21)) OR NOT miR_34c			Myc will be activated when E2F1, xCT, and p38MAPK are active, and RB or p21 are absent, which releases the inhibition on the cell cycle. Additionally, Myc can also be activated in the absence of miR-34c, a tumor suppressor microRNA that negatively regulates Myc.
	Solute Carrier Family 7 Member 11 (SLC7A11)		xCT	17	Myc	Myc is positive regulator of xCT expression	PMID: 38073087
				18	BIM	BIM is negative regulator of xCT.	PMID: 35063650
				19	ATM	ATM is negative regulator of xCT.	PMID: 31320750
				20	p53	p53 is negative regulator of xCT.	PMID: 25799988
			Rule	(Myc AND NOT BIM AND NOT ATM) OR NOT p53			xCT will be activated when Myc is active, and both pro-apoptotic BIM and the DNA damage sensor ATM are inactive, allowing xCT expression to proceed. Additionally, xCT can also be activated in the absence of p53, which typically acts as a suppressor under stress conditions.
	Glutathione		GSH	21	xCT	xCT is positive regulator of GSH.	PMID: 38866192
			Rule	xCT			GSH can be activated in the presence of xCT.
	Glutathione Peroxidase 4		GPX4	22	GSH	GSH can activates GPX4.	PMID: 38866192
			Rule	GSH			GPX4 can be activated in the presence of GSH.
	Tumor supressor p53 protein		p53	23	ATM	ATM activates p53 transcription	PMID: 11526498
				24	p38MAPK	p38MAPK activates p53	PMID: 15642743
				25	Wip1	Wip1 inhibits p53	PMID: 26883196
				26	MALAT1	MALAT1 inhibits p53 expression	PMID: 29632545
				27	Mdm2	Mdm2 inhibits p53	PMID: 12563309
			Rule	(ATM AND NOT LncRNA_MALAT1) OR (NOT(Mdm2 OR Wip1) AND p38MAPK)			p53 is activated under two main conditions: first, when ATM is active, but the regulatory LncRNA MALAT1 is absent; second, when both Mdm2 and Wip1 are inactive, allowing p38MAPK signaling to enhance p53 activation. This ensures that p53 can respond to DNA damage and stress by bypassing suppression from Mdm2 and Wip1.
	E3 ubiquitin protein ligase homolog protein		Mdm2	28	Wip1	Wip1 activates Mdm2	PMID: 18333294
				29	p53	p53 activates Mdm2	PMID: 12563309
				30	ATM	ATM inhibits Mdm2	PMID: 16082221
			Rule	(Wip1 OR p53) AND NOT ATM			Mdm2 is activated when either Wip1 or p53 is active, but only in the absence of ATM. This highlights the role of Wip1 and p53 in regulating Mdm2 under conditions where ATM-mediated DNA damage signaling is not present, allowing Mdm2 to suppress p53 activity under non-stressed conditions.
	Tumor supressor p53 protein (Ser-15 and Ser-20)		p53_A	31	Sirt_1	Sirt1 inhibits p53	PMID: 20471503
				32	p53	p53 phosphorylated at Ser-15 and Ser-20	PMID: 21576488
				33	p53_K	p53 phosphorylated at Ser-46 inhibits Ser-15 and Ser-20	PMID: 21576488
				34	p53INP1	Control of p53 accumulation	PMID: 21576488
				35	Wip1	Wip1 inhibits p53	PMID: 26883196
			Rule		NOT Sirt_1 AND NOT p53_K AND (p53:1 OR NOT p53_INP1) AND NOT WIp1		p53-A can be activated in the absence of Sirt1 and the absence of p53-K and the presence of p53 or the absence of p53_INP1 and in the absence of Wip1.
	Tumor supressor p53 protein (Ser-46)		p53_K	36	Sirt_1	Sirt1 inhibits p53	PMID: 20471503
				37	p53_A	p53 phosphorylated at Ser-46	PMID: 21576488
				38	p53	p53 phosphorylated at Ser-15 and Ser-20 inhibits Ser-46	PMID: 21576488
				39	Wip1	Wip1 inhibits p53	PMID: 27959454
			Rule		NOT p53_A AND (NOT Sirt_1 OR NOT Wip1) AND p53		p53-K can be activated in the absence of p53-A and the absence of Sirt1 or the absence of Wip1 and the presence of p53.
	Sirtuin 1		Sirt_1	40	E2F1	E2F1 activates Sirt1	PMID: 24020005
				41	miR-34c	Sirt1 is a directly target of miR-34c	PMID: 32126145
			Rule		E2F1 AND NOT miR_34c		Sirt1 can be activated in the presence of E2F1 and the absence of miR-34c.
	Tumor protein p53 inducible nuclear protein 1		p53_INP1	42	p53_A	p53 Ser-15 and Ser-20 activate p53-INP1	PMID: 21576488
				43	p53_K	p53 Ser-46 activates p53-INP1	PMID: 21576488
			Rule		p53_A OR p53_K		p53-INP1 can be activated in the presence of p53-A or p53-K.
	Protein Phosphatase 1D		Wip1	44	E2F1	E2F1 induce Wip1 expression.	PMID: 16912047
			Rule		E2F1		Wip1 can be activated in the presence of E2F1.
	Cyclin-dependent kinase inhibitor 1A		p21	45	p53_A	p53 activates p21	PMID: 31416295
				46	Myc	Repression of Myc activates p21 expression	PMID: 27105536
				47	ALOX15	ALOX15 inhibits p21	PMID: 15165036
				48	Caspase3	Caspase3 inhibits p21	PMID: 10022118
				49	p38MAPK	p38MAPK can activates p21	PMID: 19528229
			Rule	(p53_A AND NOT (Myc OR ALOX15)) OR NOT (Caspase3 AND p38MAPK)			p21 can be activated in the presence of p53-A or the absence of Myc or ALOX15 and the absence of Caspase3 and the presence of p38MAPK.
	Spermidine/Spermine N1-Acetyltransferase 1		SAT1	50	p53_K	p53_K induces SAT1 expression.	PMID: 27698118
			Rule	p53_K			SAT1 can be activated in the presence of p53_K.
	Arachidonate 15-Lipoxygenase		ALOX15	51	SAT1	SAT1 induces ALOX 15 expression.	PMID: 27698118
				52	GPX4	GPX4 inhibits ALOX15 expression.	PMID: 25313597
			Rule	SAT1 AND NOT GPX4			ALOX 15 can be activated in the presence of SAT1 and the absence of GPX4
	Cell division cycle 25A		Cdc25A	53	ATM	ATM directly inhibits Cdc25A	PMID: 22263797
				54	p38MAPK	p38MAPK inhibits Cdc25A expression	PMID: 22263797
			Rule		NOT ATM AND NOT p38MAPK		Cdc25A can be activated in the absence of ATM and in the absence of p38MAPK.
	Cyclin-dependent kinases 4 and 6 complex/CyclinD1		CDK46_CycD	55	Cdc25A	Cdc25A activates CDK46-CycD	PMID: 28192398
				56	p21	p21 directly inhibits CDK46-CycD	PMID: 21616632
				57	miR-34c	CDK46-CycD is a direct target of miR-34c	PMID: 24815299
				58	SOX4	SOX4 activates CDK46-CycD	PMID: 21165564
			Rule		(Cdc25 AND NOT p21 AND SOX4) OR NOT miR_34c		CDK46-CycD can be activated in the presence of Cdc25A and the absence of p21 and the presence of SOX4 or in the absence of miR-34c.
	SRY (Sex Determining Region Y)-Box 4		SOX4	59	Myc	Myc activates SOX4	PMID: 34310280
				60	miR-34c	miR-34c directly inhibits SOX4	PMID: 32586280
			Rule	Myc and NOT miR-34c			SOX4 can be activated in the presence of Myc and the absence of miR-34c.
	Retinoblastoma 1 protein		RB	61	CDK46_CycD	CDK46-CycD directly inhibits RB	PMID: 12362273
			Rule		NOT CDK46_CycD		RB can be activated in the absence of CDK46-CycD.
	BCL2 apoptosis regulator		BCL2	62	E2F1	E2F1 directly activates BCL2	PMID: 14684737
				63	SAT1	SAT1 inhibits BCL2 expression.	PMID: 32152280
				64	p53_K	p53_K inhibits BCL2 expression.	PMID: 26452131
				65	BIM	BIM is negative regulator of BCL2.	PMID: 17591857
				66	miR-34c	BCL2 is a direct target of miR-34c	PMID: 31915008
			Rule	E2F1 AND NOT SAT1 AND NOT p53_K AND NOT BIM AND NOT miR_34c			BCL2 can be activated in the presence of E2F1 and in the absence fo SAT1 and in the absence of p53_K and in the absence of BIM1 and absence of miR-34c.
	Bcl-2 Interacting Mediator of Cell Death (also known as BCL2L11)		BIM	67	BCL2	BCL2 is a negative regulator of BIM.	PMID: 17591857
				68	p53_K	p53_K induces BIM Expression.	PMID: 34258881
			Rule	NOT BCL2 and p53_K			BIM can be activated in the absence of Bcl2 and in the presence of p53_K.
	BCL2 associated X, apoptosis regulator		BAX	69	BCL2	BCL2 directly inhibits BAX	PMID: 23173842
				70	p53_K	p53-k activates BAX	PMID: 14667504
				71	BIM	BIM activates BAX expression.	PMID: 35063650
				72	Wip1	Wip1 inhibits BAX expression.	PMID: 23907458
			Rule	NOT BCL2 AND p53_K AND BIM AND NOT Wip1			BIM can be activated in the absence of Bcl2 and in the presence of p53_K and the presence of BIM and in the absence of Wip1.
	E2F transcripition factor 1		E2F1	73	RB	RB directly inhibits E2F1	PMID: 23967231
				74	Cdc25A	Cdc25A activates E2F1 expression	PMID: 22263797
				75	ATM	ATM activates E2F1	PMID: 11459832
				76	Sirt_1	Sirt1 inhibits E2F1	PMID: 24020005
				77	Myc	Myc activates E2F1 expression	PMID: 17784791
			Rule	(NOT RB AND ((Cdc25A AND ATM) OR NOT Sirt_1)) OR Myc			E2F1 can be activated in the absence of RB and the presence of Cdc25A and the presence of ATM or the absence of Sirt1 or the presence of Myc.
	Caspase 3		Caspase3	78	p21	p21 inhibits Caspase3	PMID: 19440234
				79	BAX	BAX enhances Caspase3 activity	PMID: 26395559
				80	BIM	BIM enhance Caspase3 activity.	PMID: 17051334
				81	xCT	xCT inhibits Caspase3 activity.	PMID: 34790572
			Rule	NOT p21 AND BAX AND BIM AND NOT xCT			Caspase3 can be activated in the absence of p21 and the presence of BAX.and the presence of BIM and in the absence of xCT.
	Proliferation		Proliferation	82	Mdm2	Mdm2 induced tumorigenesis and progression in cancer cells.	PMID: 9292533
			Rule	Mdm2			Mdm2 induced tumorigenesis and progression in cancer cells.
	Drug Resistance		Drug Resistance	83	MALAT1	lncRNA MALAT1 induces Drug resistance	PMID: 29505924
			Rule	lncRNA MALAT1			Drug resistance can be activated by lncRNA MALAT1.
	Ferroptosis		Ferroptosis	84	ALOX15	ALOX15 is a marker of Ferroptosis.	PMID: 37005430
				85	p21	p21 can be activated in Ferroptosis.	PMID: 32979260
				86	BAX	BAX is a positive regulator of Ferroptosis.	PMID: 35063650
			Rule	ALOX15 AND p21 AND BAX			Ferroptosis can be activated in the presence of ALOX15 andin the presence of p21 and in the presence of BAX.
	Senescence		Senescence	87	p21	p21 induces Senescence	PMID: 31204100
				88	p53_A	p53 A induces senescence	PMID: 32182711
			Rule	p21 AND p53_A			Senescence can be activated in the presence of p21 and the presence of p53_A.
	Apoptosis		Apoptosis	89	Caspase3	Caspase3 induces Apoptosis	PMID: 20368820
			Rule	Caspase3 induces Apoptosis			Caspase3 can activated Apoptosis in the cancer cells, in response to DNA Damage.
