# Supplementary material for: DNA Damage-Induced Ferroptosis: A Boolean Model Regulating p53 and Non-Coding RNAs in Drug Resistance
Source: Proteomes. 2025 Jan 20;13(1):6. doi: 10.3390/proteomes13010006 (PMC11755436; doi:10.3390/proteomes13010006)
Supplement: Supplementary file 1 [file proteomes-13-00006-s001.zip › Data S1.xlsx]

## Sheet: Fig 2B, 2C
Fig. 2B (DDR KO)								Fig. 2C (DDR E1)
Time Steps	DNA_damage	PROLIFERATION	DRUG_RESISTANCE	FERROPTOSIS	APOPTOSIS	SENESCENCE		Time Steps	DNA_damage	PROLIFERATION	DRUG_RESISTANCE	FERROPTOSIS	APOPTOSIS	SENESCENCE
0	0	0.498652	0.499882	0.413714	0.483256	0.440458		0	1	0.495333	0.500266	0.413884	0.484252	0.440863
0.5	0	0.493045	0.502758	0.273857	0.41872	0.334814		0.5	1	0.466357	0.503597	0.272732	0.419173	0.336853
1	0	0.497806	0.516519	0.179273	0.336687	0.251538		1	0.999998	0.419032	0.515538	0.176315	0.337669	0.25586
1.5	0	0.514163	0.541487	0.117466	0.260818	0.187641		1.5	1	0.361302	0.538359	0.115488	0.261391	0.199237
2	0	0.539895	0.57403	0.07641	0.197387	0.141879		2	1	0.300421	0.567893	0.079233	0.197773	0.161117
2.5	0	0.570562	0.616248	0.049411	0.147464	0.108706		2.5	0.999997	0.244005	0.601132	0.05706	0.148515	0.135849
3	0	0.605279	0.66118	0.032445	0.10879	0.082815		3	0.999999	0.195316	0.636509	0.044315	0.112408	0.118431
3.5	0	0.640517	0.706685	0.022168	0.079687	0.063492		3.5	1	0.153517	0.668802	0.037157	0.086763	0.10657
4	0	0.679159	0.751497	0.01528	0.059086	0.049569		4	1	0.121145	0.69584	0.035044	0.06875	0.097023
4.5	0	0.71448	0.792486	0.010044	0.044252	0.038613		4.5	0.999999	0.096206	0.718667	0.035738	0.056428	0.088467
5	0	0.748798	0.829128	0.00655	0.03205	0.029492		5	1	0.075576	0.736379	0.038591	0.04859	0.081802
5.5	0	0.781746	0.860965	0.004523	0.02383	0.022247		5.5	0.999999	0.059122	0.750826	0.041921	0.043532	0.076054
6	0	0.811991	0.888708	0.003231	0.017652	0.01689		6	1	0.047105	0.761612	0.046487	0.040617	0.07088
6.5	0	0.839597	0.912285	0.002405	0.012907	0.012956		6.5	1	0.036511	0.770773	0.051522	0.039609	0.067144
7	0	0.863694	0.93011	0.001703	0.0098	0.009929		7	0.999999	0.028776	0.777636	0.056368	0.039194	0.064422
7.5	0	0.885921	0.945693	0.001187	0.00741	0.0076		7.5	1	0.023185	0.783932	0.060698	0.038742	0.062354
8	0	0.90502	0.957953	0.000821	0.00548	0.005671		8	0.999999	0.018697	0.788725	0.064746	0.039449	0.061058
8.5	0	0.921879	0.967493	0.000557	0.004138	0.004499		8.5	1	0.015309	0.792365	0.068661	0.040065	0.059992
9	0	0.936474	0.97509	0.000347	0.003067	0.003418		9	0.999999	0.012632	0.795526	0.071887	0.040384	0.058956
9.5	0	0.949404	0.981211	0.000257	0.002219	0.002445		9.5	0.999998	0.010493	0.798093	0.074642	0.041076	0.058325
10	0	0.960123	0.985818	0.000191	0.001667	0.001876		10	1	0.008221	0.800223	0.076973	0.041959	0.058027
10.5	0	0.96856	0.989302	0.000108	0.001157	0.001269		10.5	0.999998	0.006502	0.802215	0.078954	0.042738	0.057588
11	0	0.975133	0.992	6e-05	0.00085	0.000928		11	1	0.005337	0.803711	0.080628	0.043276	0.057401
11.5	0	0.980677	0.9942	3.4e-05	0.00058	0.000649		11.5	1	0.004446	0.805064	0.081959	0.043732	0.057406
12	0	0.985222	0.995697	1.7e-05	0.000507	0.000467		12	0.999999	0.003517	0.806069	0.083155	0.043904	0.057447
12.5	0	0.988505	0.996901	0	0.000423	0.000316		12.5	1	0.002718	0.807151	0.084046	0.044095	0.057259
13	0	0.991076	0.997641	0	0.000332	0.000202		13	1	0.002008	0.80796	0.084999	0.044226	0.057046
13.5	0	0.993137	0.998236	0	0.000219	0.000144		13.5	0.999998	0.00165	0.808455	0.085698	0.044283	0.056981
14	0	0.994942	0.998686	0	0.000148	0.000107		14	1	0.00146	0.808978	0.086164	0.044306	0.056877
14.5	0	0.996177	0.999201	0	0.00012	5.4e-05		14.5	1	0.00131	0.809385	0.086495	0.044367	0.056767
15	0	0.997243	0.99951	0	0.000108	2.8e-05		15	1	0.001065	0.80958	0.086806	0.044463	0.056597
15.5	0	0.997896	0.999639	0	8.2e-05	8e-06		15.5	1	0.000802	0.809814	0.087079	0.044458	0.056473
16	0	0.99846	0.999727	0	7.5e-05	0		16	0.999999	0.000683	0.809951	0.087226	0.044516	0.056411
16.5	0	0.998813	0.999799	0	5.8e-05	0		16.5	1	0.000587	0.810067	0.087357	0.044565	0.056416
17	0	0.999085	0.999864	0	2e-05	0		17	0.999997	0.000466	0.810185	0.087456	0.044551	0.05645
17.5	0	0.999299	0.99988	0	1.5e-05	0		17.5	1	0.000408	0.810333	0.08756	0.044567	0.056429
18	0	0.999552	0.999895	0	0	0		18	0.999999	0.000371	0.810413	0.087688	0.044565	0.056468
18.5	0	0.999732	0.99992	0	0	0		18.5	1	0.00033	0.810537	0.087788	0.044582	0.056512
19	0	0.999813	0.999934	0	0	0		19	1	0.000252	0.810601	0.087834	0.044577	0.056473
19.5	0	0.999873	0.999947	0	0	0		19.5	0.999999	0.000177	0.810649	0.087885	0.044596	0.05647
20	0	0.999916	0.999974	0	0	0		20	1	6.3e-05	0.810661	0.08792	0.044636	0.056464
20.5	0	0.999929	1	0	0	0		20.5	0.999999	6e-05	0.8107	0.087912	0.04462	0.056454
21	0	0.99994	1	0	0	0		21	1	5.4e-05	0.81072	0.0879	0.044638	0.056459
21.5	0	0.999958	1	0	0	0		21.5	1	6e-05	0.81072	0.087921	0.044617	0.056464
22	0	0.99996	1	0	0	0		22	1	7e-05	0.81072	0.08796	0.044655	0.05648
22.5	0	0.99997	1	0	0	0		22.5	1	8e-05	0.81074	0.08796	0.04466	0.0565
23	0	0.999998	1	0	0	0		23	1	5e-05	0.81076	0.08796	0.044664	0.056486
23.5	0	1	1	0	0	0		23.5	1	4e-05	0.81076	0.087971	0.044674	0.056475
24	0	1	1	0	0	0		24	1	4e-05	0.810773	0.08798	0.044686	0.05646
24.5	0	1	1	0	0	0		24.5	1	4.3e-05	0.81078	0.08798	0.0447	0.05646
25	0	1	1	0	0	0		25	1	2e-05	0.81078	0.08798	0.0447	0.05646
25.5	0	1	1	0	0	0		25.5	1	2e-05	0.81078	0.08798	0.0447	0.05646
26	0	1	1	0	0	0		26	1	2e-05	0.810783	0.08798	0.0447	0.05646
26.5	0	1	1	0	0	0		26.5	1	2e-05	0.8108	0.08798	0.0447	0.05646
27	0	1	1	0	0	0		27	1	2e-05	0.8108	0.088016	0.0447	0.05646
27.5	0	1	1	0	0	0		27.5	1	2e-05	0.8108	0.08804	0.0447	0.05646
28	0	1	1	0	0	0		28	1	2e-06	0.8108	0.08804	0.0447	0.05646
28.5	0	1	1	0	0	0		28.5	1	0	0.8108	0.08804	0.0447	0.05646
29	0	1	1	0	0	0		29	1	0	0.8108	0.08804	0.0447	0.05646
29.5	0	1	1	0	0	0		29.5	1	0	0.8108	0.08804	0.0447	0.05646
30	0	1	1	0	0	0		30	1	0	0.8108	0.08804	0.0447	0.05646
30.5	0	1	1	0	0	0		30.5	1	0	0.8108	0.08804	0.0447	0.05646
31	0	1	1	0	0	0		31	1	0	0.8108	0.08804	0.0447	0.05646
31.5	0	1	1	0	0	0		31.5	1	0	0.8108	0.08804	0.0447	0.05646
32	0	1	1	0	0	0		32	1	0	0.8108	0.08804	0.0447	0.05646
32.5	0	1	1	0	0	0		32.5	1	0	0.8108	0.08804	0.0447	0.05646
33	0	1	1	0	0	0		33	1	0	0.8108	0.08804	0.0447	0.05646
33.5	0	1	1	0	0	0		33.5	1	0	0.8108	0.08804	0.0447	0.05646
34	0	1	1	0	0	0		34	1	0	0.8108	0.08804	0.0447	0.05646
34.5	0	1	1	0	0	0		34.5	1	0	0.8108	0.08804	0.0447	0.05646
35	0	1	1	0	0	0		35	1	0	0.8108	0.08804	0.0447	0.05646
35.5	0	1	1	0	0	0		35.5	1	0	0.8108	0.08804	0.0447	0.05646
36	0	1	1	0	0	0		36	1	0	0.8108	0.08804	0.0447	0.05646
36.5	0	1	1	0	0	0		36.5	1	0	0.8108	0.08804	0.0447	0.05646
37	0	1	1	0	0	0		37	1	0	0.8108	0.08804	0.0447	0.05646
37.5	0	1	1	0	0	0		37.5	1	0	0.8108	0.08804	0.0447	0.05646
38	0	1	1	0	0	0		38	1	0	0.8108	0.08804	0.0447	0.05646
38.5	0	1	1	0	0	0		38.5	1	0	0.8108	0.08804	0.0447	0.05646
39	0	1	1	0	0	0		39	1	0	0.8108	0.08804	0.0447	0.05646

## Sheet: Fig. 5
Fig. 5A								Fig. 5B								Fig. 5C								Fig. 5D
Time Steps	DNA_damage	PROLIFERATION	DRUG_RESISTANCE	FERROPTOSIS	APOPTOSIS	SENESCENCE		Time Steps	DNA_damage	PROLIFERATION	DRUG_RESISTANCE	FERROPTOSIS	APOPTOSIS	SENESCENCE		Time Steps	DNA_damage	PROLIFERATION	DRUG_RESISTANCE	FERROPTOSIS	APOPTOSIS	SENESCENCE		Time Steps	DNA_damage	PROLIFERATION	DRUG_RESISTANCE	FERROPTOSIS	APOPTOSIS	SENESCENCE
0	0.999996	0.496102	0.498044	0.414574	0.48503	0.39323		0	1	0.49473	0.499231	0.412269	0.485022	0.441316		0	1	0.49518	0.39429	0.413467	0.485304	0.393584		0	1	0.495761	0.392378	0.41258	0.485145	0.441803
0.5	1	0.468003	0.479749	0.273889	0.422417	0.238376		0.5	1	0.467259	0.479951	0.26945	0.420761	0.347476		0.5	0.999999	0.467982	0.239887	0.273273	0.422881	0.238723		0.5	1	0.467325	0.237117	0.270786	0.418059	0.344116
1	1	0.421603	0.435359	0.179199	0.341924	0.143829		1	0.999999	0.419989	0.436072	0.171422	0.334165	0.28711		1	1	0.420019	0.146132	0.179199	0.342985	0.143498		1	1	0.419372	0.143573	0.173335	0.333839	0.276348
1.5	1	0.365092	0.377634	0.11928	0.266909	0.086919		1.5	0.999999	0.363757	0.378882	0.107302	0.252189	0.259981		1.5	1	0.362938	0.089383	0.120295	0.270071	0.08786		1.5	0.999998	0.362916	0.087189	0.107845	0.253419	0.237179
2	0.999999	0.306668	0.313801	0.085405	0.205111	0.053057		2	1	0.30613	0.314325	0.067248	0.182578	0.255903		2	1	0.301859	0.053354	0.084524	0.211085	0.053355		2	0.999999	0.30362	0.051765	0.066163	0.184028	0.219693
2.5	0.999999	0.253507	0.251021	0.066561	0.160663	0.032358		2.5	0.999997	0.254766	0.250825	0.041382	0.128005	0.269123		2.5	1	0.247818	0.031809	0.065595	0.167461	0.032765		2.5	1	0.247109	0.030628	0.040063	0.131864	0.216248
3	1	0.209163	0.194844	0.06019	0.130285	0.019954		3	0.999999	0.211255	0.194895	0.025084	0.089463	0.296488		3	0.999997	0.203395	0.01952	0.057721	0.135497	0.019868		3	1	0.203317	0.018498	0.024293	0.091115	0.220973
3.5	1	0.173935	0.14917	0.064064	0.111713	0.012115		3.5	0.999999	0.177279	0.148625	0.015313	0.061656	0.334597		3.5	0.999999	0.168447	0.012258	0.059191	0.116311	0.011946		3.5	1	0.167588	0.010999	0.014299	0.062095	0.232955
4	1	0.147522	0.111219	0.076383	0.102518	0.007514		4	1	0.149971	0.111025	0.009404	0.041827	0.382493		4	0.999998	0.141769	0.007313	0.067855	0.104003	0.007511		4	1	0.141302	0.00687	0.008765	0.04215	0.250634
4.5	1	0.126639	0.081073	0.096152	0.099723	0.00478		4.5	0.999999	0.128631	0.081041	0.00564	0.027521	0.43506		4.5	0.999999	0.122198	0.004529	0.08097	0.098278	0.004601		4.5	1	0.122132	0.004137	0.005205	0.027936	0.270537
5	1	0.110878	0.058777	0.121489	0.103338	0.0029		5	0.999998	0.111161	0.058504	0.003563	0.017974	0.490704		5	0.999999	0.107908	0.002755	0.098688	0.098642	0.002917		5	1	0.108482	0.00226	0.003146	0.018016	0.294474
5.5	1	0.096244	0.04281	0.153051	0.110005	0.001676		5.5	1	0.095949	0.041903	0.002146	0.011733	0.549452		5.5	1	0.097139	0.001754	0.120162	0.103933	0.001659		5.5	0.999998	0.098243	0.001369	0.002032	0.011406	0.323255
6	1	0.083724	0.029821	0.188855	0.119427	0.000948		6	1	0.083818	0.029854	0.001368	0.007679	0.605325		6	1	0.090298	0.001025	0.144169	0.112431	0.000921		6	0.999999	0.091126	0.000746	0.001175	0.007326	0.355371
6.5	1	0.072983	0.020711	0.228433	0.129821	0.000607		6.5	1	0.073169	0.021002	0.00092	0.00495	0.658941		6.5	1	0.084919	0.000606	0.169334	0.123729	0.000544		6.5	0.999998	0.08544	0.000436	0.000638	0.0047	0.389125
7	1	0.063201	0.01411	0.269195	0.140424	0.000357		7	1	0.063012	0.014337	0.000606	0.003098	0.709079		7	0.999998	0.080702	0.000428	0.195492	0.136413	0.000308		7	1	0.081259	0.000291	0.000456	0.002962	0.424697
7.5	1	0.052823	0.00968	0.312239	0.150671	0.000251		7.5	1	0.052327	0.009684	0.00038	0.00207	0.754592		7.5	0.999999	0.07712	0.00026	0.221622	0.148677	0.000215		7.5	1	0.076521	0.000167	0.000243	0.001866	0.460572
8	1	0.044275	0.006817	0.355479	0.159721	0.000179		8	1	0.043569	0.00667	0.000188	0.001458	0.79589		8	1	0.072411	0.000197	0.248026	0.16255	0.000153		8	0.999999	0.072196	0.000125	0.000106	0.001189	0.497328
8.5	1	0.036763	0.004892	0.397051	0.168326	6e-05		8.5	1	0.036136	0.004581	0.000158	0.00086	0.832164		8.5	1	0.068802	0.000138	0.274058	0.176423	8.3e-05		8.5	1	0.068565	6.2e-05	5.7e-05	0.000754	0.534435
9	1	0.02998	0.003257	0.437729	0.176282	1.3e-05		9	1	0.029348	0.003186	9.6e-05	0.000431	0.86203		9	1	0.064608	2.1e-05	0.299371	0.189772	5.2e-05		9	1	0.065208	4e-05	2.4e-05	0.00046	0.568504
9.5	1	0.024373	0.002142	0.476864	0.182578	0		9.5	1	0.02366	0.002065	4.7e-05	0.000245	0.888335		9.5	1	0.06028	0	0.323629	0.202018	3.9e-05		9.5	1	0.061914	3.1e-05	2e-05	0.000331	0.600155
10	1	0.019147	0.00139	0.513674	0.187769	0		10	1	0.019235	0.001377	4e-05	0.000147	0.91037		10	1	0.056423	0	0.347082	0.214432	3e-06		10	1	0.057407	4e-06	2e-05	0.000267	0.630195
10.5	1	0.015003	0.000878	0.54842	0.192424	0		10.5	1	0.01526	0.001063	3.4e-05	9.5e-05	0.928907		10.5	1	0.052888	0	0.370023	0.225628	0		10.5	1	0.053084	0	2e-05	0.000161	0.657723
11	1	0.012014	0.000548	0.579707	0.19631	0		11	1	0.011723	0.000752	2e-05	6.6e-05	0.943708		11	1	0.04899	0	0.390239	0.235573	0		11	1	0.049187	0	0	0.000104	0.685445
11.5	0.999998	0.009272	0.000434	0.607589	0.199428	0		11.5	1	0.009067	0.000496	2e-05	4e-05	0.955683		11.5	1	0.045521	0	0.409094	0.245023	0		11.5	1	0.045616	0	0	6.2e-05	0.709295
12	1	0.007222	0.000348	0.632928	0.201844	0		12	0.999999	0.006928	0.000332	2e-05	1.9e-05	0.965662		12	1	0.042438	0	0.427046	0.253593	0		12	1	0.04122	0	0	6e-05	0.731077
12.5	1	0.005687	0.000261	0.655563	0.203747	0		12.5	1	0.005371	0.000241	2e-05	0	0.973923		12.5	1	0.03855	0	0.444115	0.261068	0		12.5	1	0.037572	0	0	6e-05	0.751396
13	0.999999	0.004188	0.000174	0.676834	0.205307	0		13	1	0.004063	0.000199	2e-05	0	0.980358		13	0.999999	0.035282	0	0.45832	0.267574	0		13	1	0.034754	0	0	4.5e-05	0.769833
13.5	1	0.00309	0.000114	0.695342	0.206451	0		13.5	1	0.002929	0.000145	2e-05	0	0.985138		13.5	0.999999	0.032164	0	0.471031	0.273535	0		13.5	1	0.031963	0	0	4e-05	0.787401
14	0.999999	0.002194	4.9e-05	0.710666	0.20703	0		14	1	0.002085	8.7e-05	2e-05	0	0.988521		14	1	0.028969	0	0.484052	0.279293	0		14	1	0.029819	0	0	2.5e-05	0.803343
14.5	1	0.001534	3e-05	0.724186	0.207521	0		14.5	1	0.001532	5.6e-05	2e-05	0	0.991251		14.5	1	0.026785	0	0.495983	0.284421	0		14.5	1	0.027349	0	0	2e-05	0.817239
15	1	0.001105	2e-05	0.736191	0.207959	0		15	1	0.00112	4e-05	2e-05	0	0.993122		15	1	0.025141	0	0.507001	0.288846	0		15	1	0.024938	0	0	5e-06	0.829999
15.5	1	0.000822	1.6e-05	0.746332	0.208329	0		15.5	1	0.000827	3e-05	2e-05	0	0.994763		15.5	1	0.023314	0	0.517259	0.293708	0		15.5	0.999999	0.023222	0	0	0	0.841841
16	1	0.000554	0	0.754706	0.208536	0		16	1	0.000529	2e-05	2e-05	0	0.99598		16	1	0.022012	0	0.526964	0.298181	0		16	1	0.021889	0	0	0	0.852732
16.5	1	0.000451	0	0.761509	0.208744	0		16.5	1	0.000323	1.7e-05	5e-06	0	0.997081		16.5	1	0.02074	0	0.535554	0.3016	0		16.5	1	0.020515	0	0	0	0.862877
17	0.999999	0.00034	0	0.766901	0.208838	0		17	1	0.000234	0	0	0	0.997844		17	0.999999	0.019426	0	0.543151	0.305394	0		17	1	0.019093	0	0	0	0.871561
17.5	1	0.000246	0	0.771522	0.209013	0		17.5	1	0.000182	0	0	0	0.998441		17.5	1	0.018295	0	0.550036	0.308876	0		17.5	1	0.017659	0	0	0	0.880729
18	1	0.000173	0	0.775165	0.209103	0		18	1	0.000148	0	0	0	0.998981		18	1	0.017171	0	0.556529	0.31163	0		18	1	0.016617	0	0	0	0.889075
18.5	1	0.000112	0	0.778392	0.209131	0		18.5	0.999999	0.000108	0	0	0	0.999347		18.5	1	0.016179	0	0.562619	0.314645	0		18.5	1	0.015744	0	0	0	0.897004
19	1	8e-05	0	0.781021	0.20921	0		19	1	4e-05	0	0	0	0.999541		19	1	0.014762	0	0.568652	0.317596	0		19	0.999999	0.014274	0	0	0	0.903974
19.5	1	6e-05	0	0.78318	0.209231	0		19.5	1	3.9e-05	0	0	0	0.999656		19.5	0.999999	0.013584	0	0.57354	0.320556	0		19.5	1	0.012784	0	0	0	0.910991
20	1	6e-05	0	0.784881	0.209294	0		20	1	2e-05	0	0	0	0.99975		20	1	0.011904	0	0.578567	0.322893	0		20	0.999999	0.011976	0	0	0	0.917158
20.5	1	6e-05	0	0.786119	0.2093	0		20.5	1	2e-05	0	0	0	0.999829		20.5	1	0.011188	0	0.583144	0.325179	0		20.5	1	0.011602	0	0	0	0.922855
21	1	6e-05	0	0.787061	0.2093	0		21	1	1.7e-05	0	0	0	0.99986		21	1	0.010133	0	0.587673	0.327135	0		21	1	0.011125	0	0	0	0.928774
21.5	1	4.3e-05	0	0.788081	0.209313	0		21.5	1	0	0	0	0	0.999899		21.5	0.999999	0.009207	0	0.592044	0.328746	0		21.5	1	0.010366	0	0	0	0.933918
22	1	2e-05	0	0.788867	0.20932	0		22	1	0	0	0	0	0.999924		22	1	0.008348	0	0.596064	0.330282	0		22	0.999999	0.009725	0	0	0	0.938358
22.5	1	2e-05	0	0.789273	0.209318	0		22.5	1	0	0	0	0	0.999956		22.5	1	0.008189	0	0.599415	0.332283	0		22.5	1	0.009079	0	0	0	0.943108
23	1	2e-05	0	0.789596	0.2093	0		23	1	0	0	0	0	0.99996		23	1	0.007639	0	0.602511	0.334103	0		23	1	0.008394	0	0	0	0.947013
23.5	1	2e-05	0	0.789862	0.2093	0		23.5	1	0	0	0	0	0.99996		23.5	1	0.007294	0	0.605666	0.335888	0		23.5	1	0.00783	0	0	0	0.950923
24	1	2e-05	0	0.790018	0.209311	0		24	1	0	0	0	0	0.99996		24	0.999999	0.006748	0	0.608277	0.337384	0		24	1	0.007134	0	0	0	0.954205
24.5	1	2e-05	0	0.790207	0.20932	0		24.5	1	0	0	0	0	0.99996		24.5	1	0.006246	0	0.61083	0.33859	0		24.5	1	0.006579	0	0	0	0.957569
25	1	2e-05	0	0.790312	0.20932	0		25	1	0	0	0	0	0.999988		25	1	0.005736	0	0.613231	0.339497	0		25	0.999999	0.005864	0	0	0	0.960424
25.5	1	1.8e-05	0	0.790406	0.20932	0		25.5	1	0	0	0	0	1		25.5	1	0.005456	0	0.615345	0.34061	0		25.5	1	0.005376	0	0	0	0.963405
26	1	0	0	0.790502	0.20932	0		26	1	0	0	0	0	1		26	0.999999	0.005287	0	0.617762	0.341471	0		26	1	0.005039	0	0	0	0.965618
26.5	1	0	0	0.790556	0.20932	0		26.5	1	0	0	0	0	1		26.5	1	0.004842	0	0.619682	0.342516	0		26.5	1	0.004507	0	0	0	0.968166
27	1	0	0	0.79062	0.20932	0		27	1	0	0	0	0	1		27	1	0.004419	0	0.621571	0.343419	0		27	0.999999	0.004209	0	0	0	0.970725
27.5	1	0	0	0.790644	0.20932	0		27.5	1	0	0	0	0	1		27.5	1	0.003976	0	0.623324	0.34421	0		27.5	1	0.003849	0	0	0	0.972821
28	1	0	0	0.79066	0.20932	0		28	1	0	0	0	0	1		28	1	0.003738	0	0.624867	0.344951	0		28	1	0.003579	0	0	0	0.974522
28.5	1	0	0	0.79066	0.20932	0		28.5	1	0	0	0	0	1		28.5	1	0.003361	0	0.626263	0.345796	0		28.5	0.999999	0.003296	0	0	0	0.976403
29	1	0	0	0.790673	0.20932	0		29	1	0	0	0	0	1		29	1	0.003211	0	0.627719	0.346526	0		29	1	0.003125	0	0	0	0.97841
29.5	1	0	0	0.79068	0.20932	0		29.5	1	0	0	0	0	1		29.5	1	0.002925	0	0.628919	0.347182	0		29.5	1	0.003014	0	0	0	0.979769
30	1	0	0	0.79068	0.20932	0		30	1	0	0	0	0	1		30	1	0.002628	0	0.630158	0.347878	0		30	1	0.002735	0	0	0	0.981022
30.5	1	0	0	0.79068	0.20932	0		30.5	1	0	0	0	0	1		30.5	0.999999	0.002431	0	0.631287	0.348421	0		30.5	1	0.002586	0	0	0	0.982266
31	1	0	0	0.79068	0.20932	0		31	1	0	0	0	0	1		31	1	0.002287	0	0.632272	0.34885	0		31	1	0.002453	0	0	0	0.983499
31.5	1	0	0	0.79068	0.20932	0		31.5	1	0	0	0	0	1		31.5	1	0.002132	0	0.633185	0.349204	0		31.5	1	0.0022	0	0	0	0.984611
32	1	0	0	0.79068	0.20932	0		32	1	0	0	0	0	1		32	0.999999	0.002056	0	0.633965	0.349579	0		32	1	0.002026	0	0	0	0.985651
32.5	1	0	0	0.79068	0.20932	0		32.5	1	0	0	0	0	1		32.5	1	0.001899	0	0.6348	0.349916	0		32.5	0.999999	0.001985	0	0	0	0.986772
33	1	0	0	0.79068	0.20932	0		33	1	0	0	0	0	1		33	1	0.001805	0	0.635488	0.350248	0		33	1	0.002105	0	0	0	0.987837
33.5	1	0	0	0.79068	0.20932	0		33.5	1	0	0	0	0	1		33.5	1	0.00156	0	0.6362	0.350608	0		33.5	1	0.001986	0	0	0	0.988602
34	1	0	0	0.79068	0.20932	0		34	1	0	0	0	0	1		34	1	0.001421	0	0.637033	0.351016	0		34	1	0.001659	0	0	0	0.989203
34.5	1	0	0	0.79068	0.20932	0		34.5	1	0	0	0	0	1		34.5	1	0.001373	0	0.637683	0.35126	0		34.5	0.999999	0.001492	0	0	0	0.990093
35	1	0	0	0.79068	0.20932	0		35	1	0	0	0	0	1		35	0.999999	0.001271	0	0.638232	0.351512	0		35	1	0.001401	0	0	0	0.990843
35.5	1	0	0	0.79068	0.20932	0		35.5	1	0	0	0	0	1		35.5	1	0.001122	0	0.638795	0.351752	0		35.5	1	0.001342	0	0	0	0.991601
36	1	0	0	0.79068	0.20932	0		36	1	0	0	0	0	1		36	1	0.001018	0	0.639287	0.352031	0		36	1	0.001225	0	0	0	0.992208
36.5	1	0	0	0.79068	0.20932	0		36.5	1	0	0	0	0	1		36.5	1	0.001002	0	0.639677	0.352219	0		36.5	0.999999	0.001086	0	0	0	0.992675
37	1	0	0	0.79068	0.20932	0		37	1	0	0	0	0	1		37	1	0.001068	0	0.64008	0.352348	0		37	1	0.000904	0	0	0	0.993238
37.5	1	0	0	0.79068	0.20932	0		37.5	1	0	0	0	0	1		37.5	1	0.000993	0	0.640438	0.352479	0		37.5	1	0.000888	0	0	0	0.993675
38	1	0	0	0.79068	0.20932	0		38	1	0	0	0	0	1		38	1	0.000931	0	0.640747	0.352653	0		38	1	0.000828	0	0	0	0.994114
38.5	1	0	0	0.79068	0.20932	0		38.5	1	0	0	0	0	1		38.5	1	0.000808	0	0.641143	0.352827	0		38.5	1	0.000787	0	0	0	0.994644
39	1	0	0	0.79068	0.20932	0		39	1	0	0	0	0	1		39	0.999998	0.00071	0	0.641389	0.352942	0		39	0.999999	0.000763	0	0	0	0.995144

## Sheet: Fig. 6
Fig. 6A								Fig. 6B								Fig. 6C								Fig. 6D								Fig. 6E								Fig. 6F
Time Steps	DNA_damage	PROLIFERATION	DRUG_RESISTANCE	FERROPTOSIS	APOPTOSIS	SENESCENCE		Time Steps	DNA_damage	PROLIFERATION	DRUG_RESISTANCE	FERROPTOSIS	APOPTOSIS	SENESCENCE		Time Steps	DNA_damage	PROLIFERATION	DRUG_RESISTANCE	FERROPTOSIS	APOPTOSIS	SENESCENCE		Time Steps	DNA_damage	PROLIFERATION	DRUG_RESISTANCE	FERROPTOSIS	APOPTOSIS	SENESCENCE		Time Steps	DNA_damage	PROLIFERATION	DRUG_RESISTANCE	FERROPTOSIS	APOPTOSIS	SENESCENCE		Time Steps	DNA_damage	PROLIFERATION	DRUG_RESISTANCE	FERROPTOSIS	APOPTOSIS	SENESCENCE
0	1	0.496254	0.515075	0.413237	0.484701	0.437677		0	0.999997	0.49544	0.483619	0.414183	0.485097	0.441818		0	1	0.493908	0.606488	0.413318	0.48537	0.437431		0	0.999999	0.495088	0.395198	0.413541	0.48553	0.442441		0	0.999999	0.495261	0.515792	0.413603	0.483111	0.437349		0	1	0.495786	0.483119	0.413242	0.485626	0.442617
0.5	1	0.466736	0.58454	0.270799	0.42182	0.323579		0.5	1	0.469039	0.41223	0.273129	0.421279	0.346247		0.5	0.999999	0.467785	0.761608	0.271715	0.422464	0.323141		0.5	1	0.467894	0.239889	0.272453	0.422346	0.3458		0.5	0.999999	0.467672	0.586673	0.27001	0.413689	0.323185		0.5	0.999997	0.469456	0.411618	0.274492	0.427904	0.346735
1	1	0.417512	0.674071	0.175144	0.338753	0.232364		1	1	0.423637	0.322374	0.178749	0.337534	0.280447		1	1	0.41948	0.854652	0.17588	0.338575	0.231816		1	1	0.423654	0.146149	0.179745	0.339808	0.279464		1	0.999999	0.417308	0.675016	0.174867	0.324743	0.233248		1	0.999997	0.423074	0.32082	0.180369	0.353706	0.27625
1.5	1	0.357637	0.757669	0.11292	0.260611	0.167651		1.5	0.999999	0.367749	0.239172	0.119236	0.261989	0.23837		1.5	1	0.35807	0.909965	0.11459	0.258994	0.16746		1.5	0.999999	0.368581	0.089639	0.120367	0.264251	0.240507		1.5	1	0.358075	0.760132	0.111834	0.240555	0.170062		1.5	0.999997	0.367338	0.237859	0.120205	0.282431	0.232147
2	0.999999	0.294086	0.824654	0.074145	0.194116	0.12258		2	1	0.311395	0.172134	0.083808	0.200291	0.218066		2	1	0.295829	0.945311	0.074912	0.192098	0.123114		2	1	0.312316	0.055269	0.085134	0.202886	0.219696		2	0.999999	0.293835	0.826312	0.072042	0.172466	0.126397		2	1	0.311013	0.171562	0.085924	0.222774	0.204633
2.5	1	0.235867	0.877007	0.048914	0.141571	0.090787		2.5	1	0.256868	0.121121	0.064244	0.154707	0.214044		2.5	1	0.235579	0.966703	0.049825	0.139033	0.091706		2.5	1	0.259764	0.033583	0.066134	0.158998	0.214485		2.5	0.999999	0.232624	0.878331	0.046319	0.119554	0.095268		2.5	1	0.260052	0.118949	0.068081	0.176707	0.19585
3	0.999998	0.18423	0.915723	0.034075	0.102531	0.067688		3	0.999997	0.211099	0.08286	0.056845	0.122741	0.220802		3	0.999999	0.18315	0.979609	0.034109	0.100812	0.068762		3	1	0.214839	0.020134	0.059453	0.12887	0.220973		3	1	0.180342	0.91633	0.030363	0.081379	0.071644		3	1	0.217929	0.08177	0.061154	0.143048	0.193349
3.5	0.999999	0.139862	0.943133	0.02467	0.073576	0.051415		3.5	1	0.175413	0.055662	0.057956	0.104035	0.235883		3.5	1	0.137996	0.98773	0.02446	0.071854	0.051673		3.5	1	0.177188	0.011744	0.061978	0.110805	0.233017		3.5	1	0.1371	0.943676	0.02004	0.055595	0.053685		3.5	0.999998	0.182161	0.055897	0.06228	0.120299	0.194834
4	1	0.10501	0.961885	0.018228	0.052195	0.039048		4	0.999998	0.145704	0.037299	0.066628	0.09417	0.254879		4	1	0.104315	0.992602	0.017758	0.050805	0.039049		4	1	0.146639	0.00706	0.07244	0.10094	0.249309		4	1	0.101923	0.962743	0.013097	0.036998	0.040945		4	0.999999	0.153438	0.038332	0.069419	0.106376	0.19725
4.5	1	0.076794	0.97452	0.013488	0.036746	0.029069		4.5	0.999999	0.122541	0.024833	0.080409	0.089541	0.275386		4.5	0.999997	0.076997	0.995983	0.013227	0.03562	0.028835		4.5	0.999998	0.123189	0.004169	0.087792	0.097437	0.267893		4.5	0.999999	0.07533	0.976072	0.008481	0.024382	0.030892		4.5	1	0.131304	0.025702	0.080351	0.097043	0.200056
5	0.999999	0.055393	0.983438	0.010358	0.026233	0.021099		5	0.999998	0.102846	0.016293	0.097836	0.090229	0.296164		5	0.999999	0.056274	0.997513	0.010008	0.024727	0.021321		5	0.999997	0.104009	0.002454	0.106718	0.099589	0.286446		5	0.999999	0.054997	0.984277	0.005711	0.016095	0.022695		5	0.999999	0.11521	0.016631	0.094443	0.093164	0.202476
5.5	1	0.039998	0.989278	0.008094	0.018838	0.015744		5.5	1	0.086746	0.010472	0.11942	0.094546	0.315878		5.5	1	0.040794	0.998548	0.007867	0.017536	0.015467		5.5	0.999997	0.08805	0.001505	0.129188	0.103989	0.305035		5.5	0.999998	0.039816	0.989628	0.003505	0.010634	0.016228		5.5	1	0.103046	0.010706	0.110308	0.093688	0.204341
6	1	0.028522	0.993066	0.006311	0.013427	0.011456		6	1	0.073217	0.006503	0.142414	0.100542	0.335175		6	1	0.029131	0.999212	0.006038	0.012489	0.011255		6	1	0.073611	0.00098	0.153949	0.110952	0.322749		6	1	0.028133	0.993018	0.002158	0.006867	0.011494		6	0.999999	0.092856	0.0073	0.126761	0.096936	0.205896
6.5	1	0.019742	0.995775	0.005005	0.009849	0.008009		6.5	1	0.062164	0.004055	0.16586	0.107784	0.352543		6.5	0.999998	0.02055	0.999518	0.004857	0.008796	0.007896		6.5	0.999999	0.061793	0.000559	0.177846	0.118838	0.338389		6.5	1	0.019667	0.995683	0.001261	0.004476	0.007813		6.5	0.999999	0.085688	0.004735	0.143742	0.102192	0.207051
7	1	0.013964	0.997284	0.004055	0.007005	0.00557		7	1	0.052775	0.002427	0.189434	0.114262	0.368317		7	1	0.013983	0.999692	0.003821	0.006269	0.005195		7	0.999999	0.051806	0.000316	0.202832	0.126049	0.353157		7	1	0.013415	0.997167	0.00076	0.002822	0.005511		7	1	0.080097	0.003111	0.161231	0.108607	0.208247
7.5	1	0.009762	0.998221	0.003125	0.004783	0.003692		7.5	0.999999	0.044255	0.001519	0.213096	0.120946	0.383068		7.5	0.999999	0.009691	0.999855	0.00289	0.004394	0.00348		7.5	1	0.04383	0.000197	0.226257	0.133451	0.367544		7.5	1	0.008894	0.99796	0.000525	0.001561	0.003791		7.5	0.999999	0.07617	0.002003	0.180258	0.116653	0.208499
8	1	0.006874	0.998952	0.002213	0.00336	0.002496		8	0.999998	0.036468	0.000953	0.234844	0.127463	0.396642		8	1	0.006413	0.999923	0.002266	0.003035	0.002354		8	1	0.036639	0.000124	0.246947	0.139377	0.379164		8	1	0.006068	0.998704	0.000302	0.000948	0.002725		8	0.999999	0.071963	0.001176	0.198884	0.126389	0.209771
8.5	1	0.004814	0.999286	0.001594	0.00226	0.001513		8.5	0.999998	0.029977	0.000645	0.255637	0.133061	0.407651		8.5	0.999999	0.004293	0.999951	0.001764	0.002118	0.001614		8.5	1	0.029826	8.8e-05	0.266529	0.144487	0.38957		8.5	1	0.004149	0.999173	0.000156	0.00059	0.001795		8.5	0.999999	0.068035	0.000786	0.217654	0.136186	0.212519
9	1	0.003371	0.9995	0.001203	0.001523	0.000872		9	1	0.024384	0.000397	0.274137	0.137514	0.416989		9	1	0.003001	0.99996	0.001339	0.001547	0.001014		9	0.999999	0.024324	3.5e-05	0.284429	0.149474	0.398844		9	1	0.002891	0.999477	9.4e-05	0.000344	0.001062		9	1	0.063336	0.000473	0.236049	0.145625	0.216086
9.5	0.999998	0.002316	0.999601	0.000808	0.000977	0.000498		9.5	1	0.019382	0.000265	0.289927	0.140644	0.424879		9.5	0.999999	0.002009	0.999959	0.000954	0.001104	0.000692		9.5	1	0.019223	9e-06	0.300177	0.153217	0.406724		9.5	1	0.001973	0.999738	4.4e-05	0.00023	0.000633		9.5	0.999999	0.060141	0.000305	0.2538	0.154941	0.218796
10	1	0.001351	0.99968	0.000555	0.000621	0.000259		10	0.999999	0.015147	0.000169	0.304314	0.143941	0.431976		10	1	0.001288	0.999974	0.000668	0.000744	0.000411		10	1	0.014859	0	0.314054	0.156738	0.414045		10	1	0.001239	0.999865	3.2e-05	0.000136	0.000425		10	0.999999	0.056902	0.000153	0.27092	0.164673	0.221839
10.5	1	0.000977	0.999829	0.000381	0.000486	0.000125		10.5	1	0.01185	9.7e-05	0.316677	0.146161	0.437528		10.5	1	0.000911	0.99998	0.000497	0.000588	0.000259		10.5	1	0.011532	0	0.325796	0.159085	0.41984		10.5	1	0.000777	0.999917	4e-06	0.000102	0.000319		10.5	0.999999	0.053306	0.000101	0.287016	0.174388	0.225107
11	1	0.000653	0.999892	0.000239	0.000308	7.8e-05		11	1	0.009411	5.3e-05	0.327527	0.14803	0.442672		11	1	0.000511	0.99998	0.000314	0.000423	0.000199		11	1	0.009236	0	0.336408	0.161007	0.425205		11	1	0.000473	0.99992	0	8e-05	0.000231		11	0.999999	0.049813	0.0001	0.301949	0.18297	0.228445
11.5	1	0.000453	0.9999	0.000168	0.000213	3.3e-05		11.5	0.999999	0.007216	4e-05	0.337118	0.149609	0.446831		11.5	1	0.000378	0.99998	0.000207	0.000338	0.000121		11.5	1	0.007318	0	0.345286	0.162527	0.429207		11.5	1	0.000264	0.999951	0	6.6e-05	0.000153		11.5	1	0.045685	6.8e-05	0.315882	0.190316	0.231431
12	1	0.000306	0.999924	0.000145	0.000122	2e-05		12	1	0.005756	4e-05	0.345102	0.150562	0.450592		12	0.999999	0.000301	0.999979	0.000135	0.000237	0.0001		12	0.999999	0.005541	0	0.352332	0.163948	0.432599		12	1	0.000152	0.99998	0	6e-05	0.00014		12	1	0.041661	4.1e-05	0.328433	0.197788	0.234574
12.5	1	0.000206	0.999972	0.000114	4.5e-05	2e-05		12.5	1	0.004303	2.3e-05	0.35145	0.15142	0.453546		12.5	1	0.00018	0.999992	0.000104	8.9e-05	6.5e-05		12.5	1	0.003942	0	0.35825	0.164987	0.435476		12.5	1	9e-05	0.99998	0	2.7e-05	0.000116		12.5	0.999999	0.037573	2.3e-05	0.339782	0.204277	0.237389
13	1	9.1e-05	0.99998	6e-05	3e-05	2e-05		13	1	0.003095	4e-06	0.356897	0.152074	0.455781		13	1	9.4e-05	1	8.8e-05	7e-05	6e-05		13	1	0.002927	0	0.363532	0.165667	0.437371		13	1	3.9e-05	0.999983	0	2e-05	7.4e-05		13	0.999999	0.03392	2e-05	0.350099	0.209926	0.240078
13.5	0.999999	3.3e-05	0.999979	3.2e-05	1e-06	2e-05		13.5	1	0.002394	0	0.361677	0.152629	0.457965		13.5	1	8e-05	1	6.8e-05	3.9e-05	6e-05		13.5	1	0.002323	0	0.367707	0.166226	0.4392		13.5	0.999999	2e-05	0.999999	0	1e-06	3.7e-05		13.5	1	0.030962	2e-05	0.359657	0.215139	0.242592
14	1	0	0.999994	2e-05	0	2e-05		14	1	0.001757	0	0.365808	0.153031	0.459244		14	1	6.5e-05	1	4e-05	2e-05	2.8e-05		14	1	0.001814	0	0.371232	0.166561	0.440606		14	0.999999	3e-06	0.999999	0	0	3e-06		14	0.999999	0.028082	2e-05	0.36788	0.219483	0.244714
14.5	1	0	1	2e-05	0	3e-06		14.5	1	0.001233	0	0.368722	0.153283	0.460006		14.5	1	4e-05	1	4e-05	2e-05	0		14.5	1	0.001288	0	0.374352	0.166765	0.441359		14.5	1	0	1	0	0	0		14.5	1	0.025598	2e-05	0.375971	0.223019	0.24697
15	1	0	1	2e-05	0	0		15	0.999999	0.000954	0	0.371187	0.153476	0.460582		15	1	4e-05	1	4e-05	1.2e-05	0		15	0.999999	0.000916	0	0.376844	0.167079	0.441873		15	1	0	1	0	0	0		15	1	0.022833	2e-05	0.383363	0.22676	0.248452
15.5	1	0	1	1.1e-05	0	0		15.5	0.999999	0.000757	0	0.373345	0.15367	0.461074		15.5	1	4e-05	1	3.1e-05	0	0		15.5	1	0.000702	0	0.378844	0.167275	0.442419		15.5	1	0	1	0	0	0		15.5	0.999998	0.020657	2e-05	0.389821	0.229911	0.249607
16	1	0	1	0	0	0		16	1	0.000521	0	0.375266	0.153783	0.461597		16	1	4e-05	1	2e-05	0	0		16	1	0.000508	0	0.380597	0.167369	0.442993		16	1	0	1	0	0	0		16	1	0.019276	2e-05	0.39634	0.232829	0.250508
16.5	1	0	1	0	0	0		16.5	1	0.000341	0	0.376965	0.153877	0.461974		16.5	1	3e-05	1	2e-05	0	0		16.5	1	0.000402	0	0.381942	0.167476	0.443451		16.5	1	0	1	0	0	0		16.5	1	0.018176	1.7e-05	0.401611	0.235672	0.252068
17	1	0	1	0	0	0		17	1	0.000253	0	0.378104	0.153877	0.462302		17	1	2e-05	1	2e-05	0	0		17	1	0.000357	0	0.383026	0.167528	0.443766		17	1	0	1	0	0	0		17	1	0.016381	0	0.406597	0.238512	0.253392
17.5	1	0	1	0	0	0		17.5	0.999999	0.00022	0	0.378908	0.153861	0.462462		17.5	1	2e-05	1	2e-05	0	0		17.5	0.999999	0.000292	0	0.383908	0.167541	0.44393		17.5	1	0	1	0	0	0		17.5	0.999999	0.015145	0	0.410562	0.24085	0.254946
18	1	0	1	0	0	0		18	0.999999	0.000194	0	0.379832	0.153894	0.46262		18	1	2e-05	1	1e-06	0	0		18	0.999999	0.000181	0	0.384882	0.16756	0.444103		18	1	0	1	0	0	0		18	0.999999	0.014	0	0.414499	0.243483	0.255807
18.5	1	0	1	0	0	0		18.5	1	0.000146	0	0.380499	0.1539	0.462746		18.5	1	2e-05	1	0	0	0		18.5	1	0.000147	0	0.385559	0.167604	0.444195		18.5	1	0	1	0	0	0		18.5	0.999999	0.012332	0	0.418749	0.245588	0.256394
19	1	0	1	0	0	0		19	1	8.2e-05	0	0.381055	0.1539	0.462855		19	1	2e-05	1	0	0	0		19	1	0.00012	0	0.386097	0.16762	0.444271		19	1	0	1	0	0	0		19	1	0.011779	0	0.421951	0.247394	0.257575
19.5	1	0	1	0	0	0		19.5	0.999999	6.5e-05	0	0.381461	0.153915	0.463		19.5	1	2e-05	1	0	0	0		19.5	0.999999	0.000106	0	0.386501	0.16762	0.444373		19.5	1	0	1	0	0	0		19.5	0.999999	0.011049	0	0.425601	0.249379	0.258643
20	1	0	1	0	0	0		20	1	1.5e-05	0	0.381715	0.15392	0.463027		20	1	2e-05	1	0	0	0		20	1	7e-05	0	0.386857	0.167637	0.444374		20	1	0	1	0	0	0		20	0.999998	0.010198	0	0.428767	0.251039	0.259237
20.5	1	0	1	0	0	0		20.5	1	0	0	0.382	0.15392	0.46304		20.5	1	1.4e-05	1	0	0	0		20.5	1	6e-05	0	0.387101	0.16764	0.44439		20.5	1	0	1	0	0	0		20.5	1	0.009203	0	0.431637	0.252378	0.259603
21	1	0	1	0	0	0		21	1	0	0	0.38219	0.15392	0.463058		21	1	0	1	0	0	0		21	1	4.9e-05	0	0.387218	0.16764	0.444423		21	1	0	1	0	0	0		21	1	0.008241	0	0.434332	0.25377	0.259762
21.5	1	0	1	0	0	0		21.5	1	0	0	0.382397	0.15392	0.46308		21.5	1	0	1	0	0	0		21.5	1	2.7e-05	0	0.38739	0.16764	0.444449		21.5	1	0	1	0	0	0		21.5	1	0.007816	0	0.436951	0.255196	0.260116
22	1	0	1	0	0	0		22	1	0	0	0.382565	0.15392	0.463111		22	1	0	1	0	0	0		22	1	3e-06	0	0.387497	0.16764	0.444461		22	1	0	1	0	0	0		22	0.999999	0.007225	0	0.4394	0.256	0.260784
22.5	1	0	1	0	0	0		22.5	1	0	0	0.382639	0.15392	0.46312		22.5	1	0	1	0	0	0		22.5	1	0	0	0.387555	0.16764	0.44448		22.5	1	0	1	0	0	0		22.5	1	0.006731	0	0.441578	0.256751	0.261305
23	1	0	1	0	0	0		23	1	0	0	0.38272	0.15392	0.46312		23	1	0	1	0	0	0		23	1	0	0	0.38762	0.16764	0.444494		23	1	0	1	0	0	0		23	1	0.005994	0	0.443362	0.257543	0.261668
23.5	1	0	1	0	0	0		23.5	1	0	0	0.382768	0.15392	0.46313		23.5	1	0	1	0	0	0		23.5	1	0	0	0.38762	0.16764	0.444508		23.5	1	0	1	0	0	0		23.5	0.999999	0.005447	0	0.44527	0.258331	0.262189
24	1	0	1	0	0	0		24	1	0	0	0.382831	0.15392	0.46314		24	1	0	1	0	0	0		24	1	0	0	0.387635	0.16764	0.444541		24	1	0	1	0	0	0		24	0.999999	0.004861	0	0.447009	0.259112	0.262674
24.5	1	0	1	0	0	0		24.5	1	0	0	0.38285	0.15392	0.46314		24.5	1	0	1	0	0	0		24.5	1	0	0	0.387643	0.16764	0.44456		24.5	1	0	1	0	0	0		24.5	1	0.00434	0	0.448673	0.259909	0.262693
25	1	0	1	0	0	0		25	1	0	0	0.382882	0.15392	0.46314		25	1	0	1	0	0	0		25	1	0	0	0.387661	0.16764	0.44456		25	1	0	1	0	0	0		25	1	0.004087	0	0.45015	0.260497	0.262871
25.5	1	0	1	0	0	0		25.5	1	0	0	0.38292	0.15392	0.46314		25.5	1	0	1	0	0	0		25.5	1	0	0	0.387711	0.16764	0.44456		25.5	1	0	1	0	0	0		25.5	0.999998	0.003826	0	0.451334	0.260977	0.263094
26	1	0	1	0	0	0		26	1	0	0	0.38292	0.15392	0.46314		26	1	0	1	0	0	0		26	1	0	0	0.38772	0.16764	0.44456		26	1	0	1	0	0	0		26	1	0.003616	0	0.452269	0.261488	0.263334
26.5	1	0	1	0	0	0		26.5	1	0	0	0.38292	0.15392	0.46314		26.5	1	0	1	0	0	0		26.5	1	0	0	0.387738	0.16764	0.44456		26.5	1	0	1	0	0	0		26.5	1	0.003374	0	0.453303	0.26194	0.263521
27	1	0	1	0	0	0		27	1	0	0	0.382929	0.15392	0.46314		27	1	0	1	0	0	0		27	1	0	0	0.387749	0.16764	0.44456		27	1	0	1	0	0	0		27	1	0.003116	0	0.454222	0.262485	0.263895
27.5	1	0	1	0	0	0		27.5	1	0	0	0.38294	0.15392	0.46314		27.5	1	0	1	0	0	0		27.5	1	0	0	0.387769	0.16764	0.44456		27.5	1	0	1	0	0	0		27.5	1	0.002851	0	0.455055	0.262992	0.264072
28	1	0	1	0	0	0		28	1	0	0	0.38294	0.15392	0.46314		28	1	0	1	0	0	0		28	1	0	0	0.38778	0.16764	0.44456		28	1	0	1	0	0	0		28	1	0.002676	0	0.455891	0.263339	0.26417
28.5	1	0	1	0	0	0		28.5	1	0	0	0.38294	0.15392	0.46314		28.5	1	0	1	0	0	0		28.5	1	0	0	0.387795	0.16764	0.44456		28.5	1	0	1	0	0	0		28.5	1	0.002584	0	0.456574	0.263696	0.264308
29	1	0	1	0	0	0		29	1	0	0	0.38294	0.15392	0.46314		29	1	0	1	0	0	0		29	1	0	0	0.3878	0.16764	0.44456		29	1	0	1	0	0	0		29	0.999999	0.00246	0	0.457313	0.264009	0.264399
29.5	1	0	1	0	0	0		29.5	1	0	0	0.38294	0.15392	0.46314		29.5	1	0	1	0	0	0		29.5	1	0	0	0.3878	0.16764	0.44456		29.5	1	0	1	0	0	0		29.5	0.999999	0.002192	0	0.45792	0.264268	0.264412
30	1	0	1	0	0	0		30	1	0	0	0.38294	0.15392	0.46314		30	1	0	1	0	0	0		30	1	0	0	0.3878	0.16764	0.44456		30	1	0	1	0	0	0		30	1	0.002153	0	0.458539	0.264571	0.264486
30.5	1	0	1	0	0	0		30.5	1	0	0	0.38294	0.15392	0.46314		30.5	1	0	1	0	0	0		30.5	1	0	0	0.3878	0.16764	0.44456		30.5	1	0	1	0	0	0		30.5	1	0.001969	0	0.459192	0.264899	0.264542
31	1	0	1	0	0	0		31	1	0	0	0.38294	0.15392	0.46314		31	1	0	1	0	0	0		31	1	0	0	0.3878	0.16764	0.44456		31	1	0	1	0	0	0		31	1	0.001697	0	0.459831	0.265199	0.26469
31.5	1	0	1	0	0	0		31.5	1	0	0	0.38294	0.15392	0.46314		31.5	1	0	1	0	0	0		31.5	1	0	0	0.3878	0.16764	0.44456		31.5	1	0	1	0	0	0		31.5	1	0.001548	0	0.460371	0.265567	0.264909
32	1	0	1	0	0	0		32	1	0	0	0.38294	0.15392	0.46314		32	1	0	1	0	0	0		32	1	0	0	0.3878	0.16764	0.44456		32	1	0	1	0	0	0		32	1	0.001466	0	0.460824	0.265765	0.265032
32.5	1	0	1	0	0	0		32.5	1	0	0	0.38294	0.15392	0.46314		32.5	1	0	1	0	0	0		32.5	1	0	0	0.3878	0.16764	0.44456		32.5	1	0	1	0	0	0		32.5	1	0.001316	0	0.461128	0.265901	0.265109
33	1	0	1	0	0	0		33	1	0	0	0.38294	0.15392	0.46314		33	1	0	1	0	0	0		33	1	0	0	0.3878	0.16764	0.44456		33	1	0	1	0	0	0		33	0.999999	0.001285	0	0.46143	0.265977	0.265296
33.5	1	0	1	0	0	0		33.5	1	0	0	0.38294	0.15392	0.46314		33.5	1	0	1	0	0	0		33.5	1	0	0	0.3878	0.16764	0.44456		33.5	1	0	1	0	0	0		33.5	0.999999	0.00129	0	0.461752	0.266171	0.265344
34	1	0	1	0	0	0		34	1	0	0	0.38294	0.15392	0.46314		34	1	0	1	0	0	0		34	1	0	0	0.3878	0.16764	0.44456		34	1	0	1	0	0	0		34	1	0.001144	0	0.462051	0.26632	0.265408
34.5	1	0	1	0	0	0		34.5	1	0	0	0.38294	0.15392	0.46314		34.5	1	0	1	0	0	0		34.5	1	0	0	0.3878	0.16764	0.44456		34.5	1	0	1	0	0	0		34.5	1	0.001092	0	0.4622	0.266441	0.265531
35	1	0	1	0	0	0		35	1	0	0	0.38294	0.15392	0.46314		35	1	0	1	0	0	0		35	1	0	0	0.3878	0.16764	0.44456		35	1	0	1	0	0	0		35	0.999999	0.000924	0	0.46239	0.266598	0.26566
35.5	1	0	1	0	0	0		35.5	1	0	0	0.38294	0.15392	0.46314		35.5	1	0	1	0	0	0		35.5	1	0	0	0.3878	0.16764	0.44456		35.5	1	0	1	0	0	0		35.5	1	0.000825	0	0.462737	0.266807	0.265686
36	1	0	1	0	0	0		36	1	0	0	0.38294	0.15392	0.46314		36	1	0	1	0	0	0		36	1	0	0	0.3878	0.16764	0.44456		36	1	0	1	0	0	0		36	0.999999	0.000724	0	0.462988	0.266943	0.265695
36.5	1	0	1	0	0	0		36.5	1	0	0	0.38294	0.15392	0.46314		36.5	1	0	1	0	0	0		36.5	1	0	0	0.3878	0.16764	0.44456		36.5	1	0	1	0	0	0		36.5	1	0.000648	0	0.46311	0.26702	0.265748
37	1	0	1	0	0	0		37	1	0	0	0.38294	0.15392	0.46314		37	1	0	1	0	0	0		37	1	0	0	0.3878	0.16764	0.44456		37	1	0	1	0	0	0		37	1	0.000629	0	0.463285	0.267188	0.26584
37.5	1	0	1	0	0	0		37.5	1	0	0	0.38294	0.15392	0.46314		37.5	1	0	1	0	0	0		37.5	1	0	0	0.3878	0.16764	0.44456		37.5	1	0	1	0	0	0		37.5	1	0.000598	0	0.463491	0.26731	0.265909
38	1	0	1	0	0	0		38	1	0	0	0.38294	0.15392	0.46314		38	1	0	1	0	0	0		38	1	0	0	0.3878	0.16764	0.44456		38	1	0	1	0	0	0		38	1	0.000557	0	0.463631	0.267343	0.266009
38.5	1	0	1	0	0	0		38.5	1	0	0	0.38294	0.15392	0.46314		38.5	1	0	1	0	0	0		38.5	1	0	0	0.3878	0.16764	0.44456		38.5	1	0	1	0	0	0		38.5	1	0.000471	0	0.463805	0.267456	0.266099
39	1	0	1	0	0	0		39	1	0	0	0.38294	0.15392	0.46314		39	1	0	1	0	0	0		39	1	0	0	0.3878	0.16764	0.44456		39	1	0	1	0	0	0		39	1	0.000406	0	0.46387	0.267525	0.266065

## Sheet: Fig S1
p53 KO								miR-34c E1								MALAT1 KO								NOTCH1 KO
Time Steps	DNA_damage	PROLIFERATION	DRUG_RESISTANCE	FERROPTOSIS	APOPTOSIS	SENESCENCE		Time Steps	DNA_damage	PROLIFERATION	DRUG_RESISTANCE	FERROPTOSIS	APOPTOSIS	SENESCENCE		Time Steps	DNA_damage	PROLIFERATION	DRUG_RESISTANCE	FERROPTOSIS	APOPTOSIS	SENESCENCE		Time Steps	DNA_damage	PROLIFERATION	DRUG_RESISTANCE	FERROPTOSIS	APOPTOSIS	SENESCENCE
0	1	0.492518	0.499668	0.41374	0.484952	0.43924		0	1	0.495331	0.499535	0.413731	0.484222	0.44027		0	0.999997	0.494458	0.393151	0.412247	0.485694	0.439863		0	1	0.495873	0.501049	0.413408	0.484949	0.440663
0.5	0.999999	0.453475	0.503888	0.272398	0.418484	0.33278		0.5	1	0.467974	0.482095	0.27274	0.419778	0.338634		0.5	1	0.465699	0.238577	0.271131	0.420922	0.33487		0.5	1	0.468046	0.503818	0.273518	0.420394	0.336055
1	1	0.397959	0.523037	0.176187	0.331955	0.248825		1	1	0.422453	0.439203	0.177288	0.338893	0.265681		1	0.999998	0.417844	0.144384	0.176944	0.340391	0.257015		1	1	0.420809	0.512032	0.17914	0.337934	0.255716
1.5	1	0.336323	0.554828	0.113717	0.249971	0.189546		1.5	1	0.365857	0.380914	0.116957	0.262948	0.221881		1.5	1	0.36043	0.087539	0.117924	0.265962	0.203		1.5	0.999999	0.364334	0.528213	0.117598	0.261585	0.200198
2	1	0.275725	0.59784	0.072751	0.181191	0.149327		2	0.999998	0.307787	0.316501	0.080688	0.200368	0.198866		2	0.999999	0.300315	0.052524	0.079692	0.203408	0.165394		2	1	0.303384	0.549318	0.079201	0.197021	0.16435
2.5	1	0.223298	0.650558	0.046057	0.12732	0.123509		2.5	0.999999	0.254768	0.253213	0.059786	0.152457	0.190968		2.5	0.999999	0.244314	0.031827	0.059101	0.15587	0.140276		2.5	0.999999	0.246277	0.572955	0.056999	0.147788	0.14097
3	0.999999	0.179536	0.705857	0.029662	0.087505	0.105477		3	1	0.210791	0.197174	0.049934	0.119286	0.194479		3	1	0.196117	0.019247	0.047157	0.120604	0.124645		3	1	0.198358	0.595828	0.044643	0.112189	0.125118
3.5	1	0.140184	0.758996	0.018805	0.059541	0.091512		3.5	0.999998	0.176655	0.150039	0.04881	0.097927	0.205981		3.5	0.999999	0.156459	0.011711	0.042643	0.095838	0.114569		3.5	1	0.15945	0.616691	0.038682	0.087754	0.115275
4	1	0.107999	0.806588	0.01168	0.04056	0.07855		4	0.999999	0.149399	0.111394	0.054571	0.085304	0.224823		4	0.999999	0.125966	0.007128	0.042519	0.079734	0.106342		4	1	0.126772	0.634869	0.037565	0.071083	0.106996
4.5	1	0.083235	0.84715	0.007091	0.027182	0.067679		4.5	1	0.12957	0.081946	0.065693	0.079711	0.247157		4.5	1	0.100272	0.004266	0.045588	0.069099	0.098305		4.5	1	0.100447	0.650427	0.039562	0.060219	0.10034
5	1	0.063276	0.882789	0.00406	0.017865	0.057188		5	0.999999	0.112494	0.059589	0.080294	0.080426	0.269122		5	1	0.080083	0.002482	0.050175	0.062994	0.093179		5	1	0.080152	0.662752	0.044223	0.053753	0.094862
5.5	1	0.04713	0.912138	0.002416	0.012023	0.04758		5.5	1	0.09714	0.042044	0.098459	0.084912	0.291549		5.5	1	0.064579	0.001379	0.055684	0.05957	0.089057		5.5	0.999997	0.064752	0.673274	0.05043	0.050134	0.090466
6	0.999998	0.035122	0.934486	0.001549	0.00797	0.038528		6	1	0.083677	0.029362	0.11874	0.090806	0.314174		6	1	0.053012	0.000931	0.062312	0.058648	0.08581		6	1	0.053039	0.681712	0.057189	0.049123	0.086997
6.5	1	0.025785	0.951901	0.000842	0.00522	0.030692		6.5	1	0.072315	0.020642	0.140443	0.097787	0.335983		6.5	1	0.043254	0.000627	0.070114	0.058235	0.08398		6.5	1	0.042837	0.689689	0.063843	0.049458	0.084204
7	0.999999	0.019013	0.965491	0.000484	0.00311	0.023764		7	0.999998	0.062027	0.014027	0.16198	0.105143	0.355942		7	1	0.035435	0.000389	0.077181	0.059126	0.08227		7	1	0.034418	0.696601	0.070491	0.050937	0.082146
7.5	1	0.013677	0.975436	0.000289	0.002013	0.018126		7.5	0.999998	0.052776	0.009446	0.183983	0.112733	0.373994		7.5	0.999999	0.029799	0.000241	0.083676	0.060075	0.081328		7.5	1	0.028184	0.702279	0.077313	0.052629	0.081152
8	0.999998	0.010184	0.982466	0.000204	0.001181	0.01342		8	1	0.044035	0.006689	0.205672	0.119801	0.391134		8	1	0.025685	0.000126	0.089972	0.061525	0.080499		8	1	0.022708	0.706675	0.084088	0.054645	0.080502
8.5	1	0.007537	0.987567	0.000107	0.000712	0.010043		8.5	1	0.03574	0.004651	0.226921	0.125659	0.405606		8.5	1	0.021649	3.6e-05	0.095619	0.063259	0.080017		8.5	1	0.01892	0.710427	0.090063	0.056218	0.079769
9	1	0.005601	0.991299	7.7e-05	0.000505	0.007212		9	1	0.029085	0.002989	0.245822	0.130989	0.417748		9	1	0.018016	4e-06	0.100662	0.064935	0.079582		9	1	0.016007	0.71406	0.095533	0.057677	0.07922
9.5	0.999998	0.004076	0.993955	3.1e-05	0.000287	0.005224		9.5	0.999999	0.023219	0.001869	0.262747	0.135337	0.428038		9.5	1	0.015043	0	0.10549	0.066727	0.079693		9.5	0.999998	0.013497	0.717254	0.100193	0.059202	0.078825
10	1	0.002704	0.995823	2e-05	0.000177	0.003835		10	1	0.018146	0.001225	0.279216	0.139074	0.437581		10	0.999999	0.012569	0	0.109295	0.068108	0.079583		10	0.999999	0.011643	0.719565	0.103766	0.060512	0.078256
10.5	1	0.001967	0.997224	2e-05	0.000133	0.002701		10.5	0.999999	0.014537	0.000834	0.293017	0.141523	0.44562		10.5	0.999999	0.010342	0	0.112406	0.068976	0.079642		10.5	1	0.009722	0.721568	0.107252	0.061918	0.07822
11	1	0.001376	0.998188	3e-06	9.1e-05	0.001944		11	1	0.011462	0.000519	0.30449	0.143681	0.452193		11	1	0.008491	0	0.115569	0.069583	0.07975		11	1	0.008335	0.723463	0.110119	0.062493	0.077899
11.5	1	0.000996	0.99873	0	2.8e-05	0.00123		11.5	0.999999	0.008889	0.000322	0.314972	0.145643	0.457344		11.5	1	0.007145	0	0.117867	0.070473	0.079606		11.5	0.999999	0.006959	0.724835	0.112198	0.06337	0.077861
12	1	0.000699	0.999177	0	2e-05	0.000884		12	0.999998	0.007192	0.000227	0.324123	0.147073	0.462094		12	1	0.006038	0	0.119657	0.071369	0.079283		12	1	0.005852	0.726344	0.114161	0.063942	0.077597
12.5	1	0.000456	0.999502	0	9e-06	0.000651		12.5	1	0.00547	0.00017	0.331733	0.148388	0.465739		12.5	1	0.005146	0	0.120996	0.071918	0.079235		12.5	1	0.00482	0.72746	0.115701	0.064326	0.077414
13	1	0.000294	0.999603	0	0	0.000501		13	1	0.00402	8.8e-05	0.338438	0.149288	0.468443		13	1	0.004356	0	0.122181	0.07243	0.079361		13	0.999999	0.004056	0.728222	0.117008	0.064656	0.0772
13.5	0.999999	0.00017	0.999738	0	0	0.000338		13.5	1	0.002923	4e-05	0.344295	0.149772	0.470873		13.5	1	0.003613	0	0.123175	0.072808	0.079373		13.5	1	0.003376	0.728787	0.117809	0.065006	0.077132
14	1	8.8e-05	0.999859	0	0	0.000165		14	1	0.001964	1.6e-05	0.34922	0.150278	0.472449		14	1	0.00308	0	0.124039	0.073082	0.079291		14	1	0.002923	0.729416	0.118848	0.065228	0.077178
14.5	1	2.6e-05	0.999941	0	0	0.0001		14.5	1	0.001327	0	0.353059	0.150487	0.473483		14.5	1	0.002514	0	0.124934	0.073336	0.079172		14.5	1	0.002406	0.729986	0.119554	0.065549	0.077222
15	1	2e-05	0.999974	0	0	0.0001		15	0.999999	0.000932	0	0.3563	0.150691	0.474601		15	0.999999	0.002052	0	0.125565	0.073549	0.079015		15	0.999999	0.00201	0.73045	0.120241	0.065858	0.077104
15.5	1	2e-05	0.99998	0	0	0.0001		15.5	1	0.000542	0	0.359015	0.150904	0.475616		15.5	1	0.001746	0	0.125996	0.073598	0.078903		15.5	1	0.001607	0.73086	0.120749	0.06598	0.077072
16	1	1.6e-05	0.99998	0	0	8.2e-05		16	0.999999	0.000342	0	0.361455	0.151056	0.476221		16	1	0.001418	0	0.126457	0.073663	0.078749		16	1	0.001323	0.731003	0.121153	0.066068	0.077103
16.5	1	0	0.99998	0	0	4.3e-05		16.5	1	0.000271	0	0.363506	0.151114	0.476725		16.5	1	0.001192	0	0.126611	0.073608	0.078765		16.5	0.999999	0.001138	0.731212	0.121658	0.06618	0.077059
17	1	0	0.99998	0	0	2.1e-05		17	1	0.00024	0	0.365102	0.151176	0.477034		17	1	0.000939	0	0.126827	0.073587	0.07874		17	1	0.000892	0.731371	0.122093	0.066298	0.077027
17.5	1	0	0.99998	0	0	0		17.5	1	0.000201	0	0.366221	0.151197	0.477181		17.5	1	0.000836	0	0.127066	0.073687	0.078643		17.5	1	0.000765	0.73168	0.1224	0.066343	0.076998
18	1	0	0.99998	0	0	0		18	0.999999	0.00014	0	0.367305	0.151252	0.477322		18	0.999999	0.000747	0	0.127142	0.073792	0.078719		18	1	0.000606	0.731848	0.122686	0.066421	0.07701
18.5	1	0	0.999994	0	0	0		18.5	1	6.9e-05	0	0.368162	0.15126	0.47747		18.5	0.999999	0.000708	0	0.12721	0.073848	0.078707		18.5	1	0.000508	0.731991	0.122896	0.066503	0.077018
19	1	0	1	0	0	0		19	1	4e-05	0	0.368901	0.151267	0.477556		19	0.999999	0.000637	0	0.127413	0.073896	0.07871		19	1	0.000372	0.73207	0.123073	0.066593	0.07705
19.5	1	0	1	0	0	0		19.5	0.999999	4e-05	0	0.36931	0.151298	0.477675		19.5	1	0.000512	0	0.127626	0.073952	0.078759		19.5	1	0.000269	0.732146	0.123156	0.06661	0.077046
20	1	0	1	0	0	0		20	0.999999	2.6e-05	0	0.369666	0.1513	0.477705		20	1	0.000455	0	0.127705	0.074016	0.078774		20	1	0.0002	0.732165	0.123175	0.066659	0.077068
20.5	1	0	1	0	0	0		20.5	1	2e-05	0	0.370012	0.1513	0.477765		20.5	1	0.0004	0	0.127779	0.074052	0.078731		20.5	1	0.000102	0.732233	0.123307	0.066655	0.077031
21	1	0	1	0	0	0		21	0.999999	2e-05	0	0.370212	0.1513	0.477783		21	0.999999	0.000273	0	0.127807	0.074056	0.078715		21	1	9.4e-05	0.732308	0.123372	0.066671	0.076992
21.5	1	0	1	0	0	0		21.5	0.999999	2e-05	0	0.370366	0.1513	0.477794		21.5	1	0.000178	0	0.127905	0.07406	0.078681		21.5	1	9.2e-05	0.732319	0.12342	0.066698	0.076916
22	1	0	1	0	0	0		22	1	2e-05	0	0.370456	0.1513	0.477811		22	1	0.00016	0	0.127982	0.074058	0.078643		22	1	0.000102	0.732379	0.123442	0.066711	0.076896
22.5	1	0	1	0	0	0		22.5	1	2e-05	0	0.370576	0.1513	0.47782		22.5	1	0.000136	0	0.127984	0.074072	0.078661		22.5	1	8e-05	0.732385	0.1235	0.066755	0.0769
23	1	0	1	0	0	0		23	1	2e-05	0	0.370649	0.1513	0.47782		23	1	0.000103	0	0.128014	0.074119	0.078699		23	0.999999	9.5e-05	0.73238	0.1235	0.066834	0.076878
23.5	1	0	1	0	0	0		23.5	1	2e-05	0	0.370684	0.151318	0.47782		23.5	1	7.2e-05	0	0.128071	0.074126	0.078676		23.5	1	7.7e-05	0.732387	0.123496	0.06684	0.07686
24	1	0	1	0	0	0		24	1	2e-05	0	0.37072	0.15132	0.477826		24	1	8e-05	0	0.128109	0.074104	0.078676		24	0.999999	3.7e-05	0.732408	0.123515	0.066811	0.076832
24.5	1	0	1	0	0	0		24.5	1	2e-05	0	0.370723	0.15132	0.47784		24.5	1	7.2e-05	0	0.128175	0.0741	0.07866		24.5	1	2e-05	0.732436	0.123589	0.0668	0.07682
25	1	0	1	0	0	0		25	1	2e-05	0	0.370776	0.15132	0.47784		25	1	5.3e-05	0	0.12818	0.074102	0.078639		25	1	2e-05	0.732456	0.123642	0.0668	0.076839
25.5	1	0	1	0	0	0		25.5	1	1.8e-05	0	0.3708	0.15132	0.47784		25.5	1	3.1e-05	0	0.128174	0.07412	0.07862		25.5	1	2e-05	0.732473	0.12366	0.066819	0.07684
26	1	0	1	0	0	0		26	1	0	0	0.3708	0.15132	0.47784		26	0.999999	2e-05	0	0.12816	0.074132	0.078614		26	1	2e-05	0.732518	0.12366	0.06682	0.07684
26.5	1	0	1	0	0	0		26.5	1	0	0	0.370818	0.15132	0.47784		26.5	1	2e-05	0	0.12816	0.07414	0.0786		26.5	1	1e-06	0.73252	0.12366	0.06682	0.07684
27	1	0	1	0	0	0		27	1	0	0	0.370829	0.15132	0.47784		27	1	2e-05	0	0.128176	0.07414	0.0786		27	1	0	0.73252	0.123698	0.06682	0.07684
27.5	1	0	1	0	0	0		27.5	1	0	0	0.37084	0.15132	0.47784		27.5	1	2e-05	0	0.12818	0.07414	0.0786		27.5	1	0	0.73252	0.123731	0.066822	0.07684
28	1	0	1	0	0	0		28	1	0	0	0.37084	0.15132	0.47784		28	1	4e-06	0	0.128195	0.07414	0.0786		28	1	0	0.73252	0.12374	0.06685	0.07684
28.5	1	0	1	0	0	0		28.5	1	0	0	0.37084	0.15132	0.47784		28.5	1	0	0	0.12822	0.074142	0.0786		28.5	1	0	0.73252	0.12374	0.06686	0.07684
29	1	0	1	0	0	0		29	1	0	0	0.37084	0.15132	0.47784		29	1	0	0	0.12822	0.07416	0.0786		29	1	1e-06	0.73252	0.12374	0.06686	0.07684
29.5	1	0	1	0	0	0		29.5	1	0	0	0.37084	0.15132	0.47784		29.5	1	0	0	0.12822	0.07416	0.078606		29.5	1	2e-05	0.73252	0.12374	0.06686	0.07684
30	1	0	1	0	0	0		30	1	0	0	0.37084	0.15132	0.47784		30	1	0	0	0.12822	0.07416	0.07862		30	1	2e-05	0.73252	0.12374	0.06686	0.07684
30.5	1	0	1	0	0	0		30.5	1	0	0	0.37084	0.15132	0.47784		30.5	1	0	0	0.12822	0.07416	0.07862		30.5	1	2e-05	0.732522	0.12374	0.06686	0.07684
31	1	0	1	0	0	0		31	1	0	0	0.37084	0.15132	0.47784		31	1	0	0	0.12822	0.074156	0.07862		31	1	2e-05	0.73254	0.12376	0.06686	0.07684
31.5	1	0	1	0	0	0		31.5	1	0	0	0.37084	0.15132	0.47784		31.5	1	0	0	0.12822	0.07414	0.07862		31.5	1	2e-05	0.73254	0.12376	0.06686	0.07684
32	1	0	1	0	0	0		32	1	0	0	0.37084	0.15132	0.47784		32	1	0	0	0.12822	0.07414	0.07862		32	1	3e-06	0.73254	0.12376	0.06686	0.07684
32.5	1	0	1	0	0	0		32.5	1	0	0	0.37084	0.15132	0.47784		32.5	1	0	0	0.12822	0.07414	0.07862		32.5	1	0	0.73254	0.12376	0.06686	0.07684
33	1	0	1	0	0	0		33	1	0	0	0.37084	0.15132	0.47784		33	1	0	0	0.12822	0.07414	0.07862		33	1	0	0.73254	0.12376	0.06686	0.07684
33.5	1	0	1	0	0	0		33.5	1	0	0	0.37084	0.15132	0.47784		33.5	1	0	0	0.12822	0.07414	0.07862		33.5	1	0	0.73254	0.12376	0.06686	0.07684
34	1	0	1	0	0	0		34	1	0	0	0.37084	0.15132	0.47784		34	1	0	0	0.12822	0.07414	0.07862		34	1	0	0.73254	0.12376	0.06686	0.07684
34.5	1	0	1	0	0	0		34.5	1	0	0	0.37084	0.15132	0.47784		34.5	1	0	0	0.128238	0.07414	0.07862		34.5	1	0	0.73254	0.12376	0.06686	0.07684
35	1	0	1	0	0	0		35	1	0	0	0.37084	0.15132	0.47784		35	1	0	0	0.12824	0.07414	0.07862		35	1	0	0.73254	0.12376	0.06686	0.07684
35.5	1	0	1	0	0	0		35.5	1	0	0	0.37084	0.15132	0.47784		35.5	1	0	0	0.12824	0.07414	0.07862		35.5	1	0	0.73254	0.12376	0.06686	0.07684
36	1	0	1	0	0	0		36	1	0	0	0.37084	0.15132	0.47784		36	1	0	0	0.12824	0.07414	0.07862		36	1	0	0.73254	0.12376	0.06686	0.07684
36.5	1	0	1	0	0	0		36.5	1	0	0	0.37084	0.15132	0.47784		36.5	1	0	0	0.12824	0.07414	0.07862		36.5	1	0	0.73254	0.12376	0.06686	0.07684
37	1	0	1	0	0	0		37	1	0	0	0.37084	0.15132	0.47784		37	1	0	0	0.12824	0.07414	0.07862		37	1	0	0.73254	0.12376	0.06686	0.07684
37.5	1	0	1	0	0	0		37.5	1	0	0	0.37084	0.15132	0.47784		37.5	1	0	0	0.12824	0.07414	0.07862		37.5	1	0	0.73254	0.12376	0.06686	0.07684
38	1	0	1	0	0	0		38	1	0	0	0.37084	0.15132	0.47784		38	1	0	0	0.12824	0.07414	0.07862		38	1	0	0.73254	0.12376	0.06686	0.07684
38.5	1	0	1	0	0	0		38.5	1	0	0	0.37084	0.15132	0.47784		38.5	1	0	0	0.12824	0.07414	0.07862		38.5	1	0	0.73254	0.12376	0.06686	0.07684
39	1	0	1	0	0	0		39	1	0	0	0.37084	0.15132	0.47784		39	1	0	0	0.12824	0.07414	0.07862		39	1	0	0.73254	0.12376	0.06686	0.07684
